# Supplementary material for: Electrodepositing Ag on Anodized Stainless Steel for Enhanced Antibacterial Properties and Corrosion Resistance
Source: J Funct Biomater. 2025 Jan 9;16(1):19. doi: 10.3390/jfb16010019 (PMC11765652; doi:10.3390/jfb16010019)
Supplement: Supplementary file 1 [file jfb-16-00019-s001.zip]

Archive with 1 entries (1 files):
- jfb-3371460-supplementary.pdf
